# Supplementary material for: Nonlinear processing with linear optics
Source: Nat Photonics. 2024 Jul 31;18(10):1076–82. doi: 10.1038/s41566-024-01494-z (PMC11449797; doi:10.1038/s41566-024-01494-z)
Supplement: Supplementary file 2 — Data txt files of Fig. 2. [file 41566_2024_1494_MOESM2_ESM.zip]

Archive with 12 entries (11 files):
- Fig2_Data/
- Fig2_Data/digit_mnist_simulation_data.txt
- __MACOSX/Fig2_Data/._digit_mnist_simulation_data.txt
- Fig2_Data/imagenette_experiment_data.txt
- __MACOSX/Fig2_Data/._imagenette_experiment_data.txt
- Fig2_Data/digit_mnist_experiment_data.txt
- __MACOSX/Fig2_Data/._digit_mnist_experiment_data.txt
- Fig2_Data/imagenette_simulation_data.txt
- __MACOSX/Fig2_Data/._imagenette_simulation_data.txt
- Fig2_Data/fashion_mnist_simulation_data.txt
- __MACOSX/Fig2_Data/._fashion_mnist_simulation_data.txt
- Fig2_Data/fashion_mnist_experiment_data.txt
