# Supplementary material for: Nonlinear processing with linear optics
Source: Nat Photonics. 2024 Jul 31;18(10):1076–82. doi: 10.1038/s41566-024-01494-z (PMC11449797; doi:10.1038/s41566-024-01494-z)
Supplement: Supplementary file 2 — Data txt files of Fig. 2. [file 41566_2024_1494_MOESM2_ESM.zip › Fig2_Data/digit_mnist_simulation_data.txt]

Data with Data Repeat:
[[88.73 86.36]
 [94.28 93.8 ]
 [95.47 95.53]
 [96.61 96.43]]
Mean: [87.545 94.04  95.5   96.52 ]
Std Deviation: [1.185 0.24  0.03  0.09 ]

Data without Data Repeat:
[[88.73 86.36]
 [93.7  93.69]
 [95.2  95.08]
 [96.21 95.92]]
Mean: [87.545 93.695 95.14  96.065]
Std Deviation: [1.185 0.005 0.06  0.145]
