# Supplementary material for: Nonlinear processing with linear optics
Source: Nat Photonics. 2024 Jul 31;18(10):1076–82. doi: 10.1038/s41566-024-01494-z (PMC11449797; doi:10.1038/s41566-024-01494-z)
Supplement: Supplementary file 2 — Data txt files of Fig. 2. [file 41566_2024_1494_MOESM2_ESM.zip › Fig2_Data/imagenette_experiment_data.txt]

Data with Data Repeat:
[[21.9 23.6]
 [31.5 32.5]
 [35.5 35. ]
 [34.6 35. ]]
Mean: [22.75 32.   35.25 34.8 ]
Std Deviation: [0.85 0.5  0.25 0.2 ]

Data without Data Repeat:
[[21.9 23.6]
 [23.3 28. ]
 [24.  30.1]
 [26.8 30.8]]
Mean: [22.75 25.65 27.05 28.8 ]
Std Deviation: [0.85 2.35 3.05 2.  ]
