# Supplementary material for: Nonlinear processing with linear optics
Source: Nat Photonics. 2024 Jul 31;18(10):1076–82. doi: 10.1038/s41566-024-01494-z (PMC11449797; doi:10.1038/s41566-024-01494-z)
Supplement: Supplementary file 2 — Data txt files of Fig. 2. [file 41566_2024_1494_MOESM2_ESM.zip › Fig2_Data/digit_mnist_experiment_data.txt]

Data with Data Repeat:
[[82.12 80.96]
 [84.86 86.2 ]
 [84.96 85.8 ]
 [87.84 87.96]]
Mean: [81.54 85.53 85.38 87.9 ]
Std Deviation: [0.58 0.67 0.42 0.06]

Data without Data Repeat:
[[82.12 80.96]
 [82.54 83.52]
 [83.32 82.4 ]
 [85.72 83.96]]
Mean: [81.54 83.03 82.86 84.84]
Std Deviation: [0.58 0.49 0.46 0.88]
