# Supplementary material for: Nonlinear processing with linear optics
Source: Nat Photonics. 2024 Jul 31;18(10):1076–82. doi: 10.1038/s41566-024-01494-z (PMC11449797; doi:10.1038/s41566-024-01494-z)
Supplement: Supplementary file 2 — Data txt files of Fig. 2. [file 41566_2024_1494_MOESM2_ESM.zip › Fig2_Data/imagenette_simulation_data.txt]

Data with Data Repeat:
[[39.13 39.   39.2 ]
 [44.8  42.5  43.5 ]
 [46.2  45.7  46.1 ]
 [46.3  45.9  45.5 ]]
Mean: [39.11 43.6  46.   45.9 ]
Std Deviation: [0.08286535 0.94162979 0.21602469 0.32659863]

Data without Data Repeat:
[[39.13 39.   39.2 ]
 [41.3  41.   41.6 ]
 [42.75 42.   43.2 ]
 [43.75 43.5  44.  ]]
Mean: [39.11 41.3  42.65 43.75]
Std Deviation: [0.08286535 0.24494897 0.49497475 0.20412415]
