# Supplementary material for: Nonlinear processing with linear optics
Source: Nat Photonics. 2024 Jul 31;18(10):1076–82. doi: 10.1038/s41566-024-01494-z (PMC11449797; doi:10.1038/s41566-024-01494-z)
Supplement: Supplementary file 2 — Data txt files of Fig. 2. [file 41566_2024_1494_MOESM2_ESM.zip › Fig2_Data/fashion_mnist_simulation_data.txt]

Data with Data Repeat:
[[79.9  79.8 ]
 [83.3  83.  ]
 [85.3  84.81]
 [85.9  86.13]]
Mean: [79.85  83.15  85.055 86.015]
Std Deviation: [0.05  0.15  0.245 0.115]

Data without Data Repeat:
[[79.9  79.8 ]
 [83.1  83.04]
 [84.27 84.49]
 [84.9  84.9 ]]
Mean: [79.85 83.07 84.38 84.9 ]
Std Deviation: [0.05 0.03 0.11 0.  ]
