# Supplementary material for: Nonlinear processing with linear optics
Source: Nat Photonics. 2024 Jul 31;18(10):1076–82. doi: 10.1038/s41566-024-01494-z (PMC11449797; doi:10.1038/s41566-024-01494-z)
Supplement: Supplementary file 2 — Data txt files of Fig. 2. [file 41566_2024_1494_MOESM2_ESM.zip › Fig2_Data/fashion_mnist_experiment_data.txt]

Data with Data Repeat:
[[79.3  79.84]
 [80.56 79.8 ]
 [83.44 82.08]
 [84.08 83.6 ]]
Mean: [79.57 80.18 82.76 83.84]
Std Deviation: [0.27 0.38 0.68 0.24]

Data without Data Repeat:
[[79.3  79.84]
 [79.8  80.2 ]
 [80.52 79.36]
 [77.92 80.1 ]]
Mean: [79.57 80.   79.94 79.01]
Std Deviation: [0.27 0.2  0.58 1.09]
