# Supplementary material for: Nonlinear processing with linear optics
Source: Nat Photonics. 2024 Jul 31;18(10):1076–82. doi: 10.1038/s41566-024-01494-z (PMC11449797; doi:10.1038/s41566-024-01494-z)
Supplement: Supplementary file 3 — Data txt files of Fig. 5. [file 41566_2024_1494_MOESM3_ESM.zip]

Archive with 3 entries (2 files):
- Fig5_Data/
- Fig5_Data/fashionmnist_scaling_data.txt
- Fig5_Data/imagenette_scaling_data.txt
