# Supplementary material for: Nonlinear processing with linear optics
Source: Nat Photonics. 2024 Jul 31;18(10):1076–82. doi: 10.1038/s41566-024-01494-z (PMC11449797; doi:10.1038/s41566-024-01494-z)
Supplement: Supplementary file 3 — Data txt files of Fig. 5. [file 41566_2024_1494_MOESM3_ESM.zip › Fig5_Data/fashionmnist_scaling_data.txt]

Layer Count	Parameter Count	Test Accuracy	Test Loss
1 Layers	2048	78.72	305.17080623241924
1 Layers	8192	80.91	266.2688421683213
1 Layers	32768	84.19	219.1593448320908
1 Layers	131072	86.09	191.32522184773805
1 Layers	524288	86.07	193.05494146141993
2 Layers	4096	80.7	271.18464868847275
2 Layers	16384	83.59	227.94228197636068
2 Layers	65536	86.65	184.86708724330904
2 Layers	262144	88.29	167.11826542358497
2 Layers	1048576	88.23	165.6330614743505
4 Layers	8192	81.36	258.0842220828663
4 Layers	32768	85.41	200.4397667199892
4 Layers	131072	87.78	173.42333176750614
4 Layers	524288	88.94	153.5418170542086
4 Layers	2097152	89.31	152.50754202545613
