# Supplementary material for: Nonlinear processing with linear optics
Source: Nat Photonics. 2024 Jul 31;18(10):1076–82. doi: 10.1038/s41566-024-01494-z (PMC11449797; doi:10.1038/s41566-024-01494-z)
Supplement: Supplementary file 3 — Data txt files of Fig. 5. [file 41566_2024_1494_MOESM3_ESM.zip › Fig5_Data/imagenette_scaling_data.txt]

Layer Count	Parameter Count	Test Accuracy	Test Loss
1 Layers	2048	31.133757961783438	391.27424402745237
1 Layers	8192	33.63057324840764	374.96352702067674
1 Layers	32768	37.98726114649681	358.38449938718895
1 Layers	131072	43.18471337579618	331.35023167251086
1 Layers	524288	44.48407643312102	323.79709679411496
1 Layers	2097152	43.36305732484077	329.76841279303295
2 Layers	4096	31.414012738853504	388.1099207262019
2 Layers	16384	34.92993630573248	370.687594096044
2 Layers	65536	40.789808917197455	343.50034122249485
2 Layers	262144	47.13375796178344	313.25820288508197
2 Layers	1048576	50.267515923566876	297.8037004456422
2 Layers	4194304	49.17197452229299	298.9524386118389
4 Layers	8192	32.50955414012739	379.0763278155791
4 Layers	32768	37.17197452229299	363.9979971326314
4 Layers	131072	42.496815286624205	339.55366563658725
4 Layers	524288	47.4140127388535	313.933592009268
4 Layers	2097152	51.745222929936304	292.14925435039055
4 Layers	8388608	53.40127388535032	286.78755468680254
